# Supplementary material for: Bone-Regenerative Ability of Platelet-Rich Plasma Following Sinus Augmentation with Anorganic Bovine Bone: A Systematic Review with Meta-Analysis
Source: Bioengineering (Basel). 2022 Oct 21;9(10):597. doi: 10.3390/bioengineering9100597 (PMC9598686; doi:10.3390/bioengineering9100597)
Supplement: Supplementary file 1 [file bioengineering-09-00597-s001.zip]

Archive with 1 entries (1 files):
- bioengineering-1943477-supplementary.pdf
